# Supplementary material for: In vivo closed-loop control of a locust’s leg using nerve stimulation
Source: Sci Rep. 2022 Jun 27;12:10864. doi: 10.1038/s41598-022-13679-z (PMC9237135; doi:10.1038/s41598-022-13679-z)
Supplement: Supplementary file 3 — Supplementary Information 3. [file 41598_2022_13679_MOESM3_ESM.hex]

:100000000000042091050000D5050000D705000080
:10001000D9050000DB050000DD0500000000000040
:10002000000000000000000000000000DF050000EC
:10003000E105000000000000E3050000E505000008
:10004000E7050000E7050000E7050000E705000000
:10005000E7050000E70500005B1E00006F180000C8
:100060009D0D0000E7050000E7050000E705000022
:10007000E7050000E7050000E7050000E7050000D0
:10008000E70500001F1E0000E7050000E70500006F
:10009000E7050000E7050000E7050000E7050000B0
:1000A000E7050000E7050000E7050000E7050000A0
:1000B000E7050000E7050000000000000000000068
:1000C000E7050000E7050000E7050000E705000080
:1000D000E7050000E7050000E7050000E705000070
:1000E000E7050000E7050000E7050000000000004C
:1000F00000000000E705000000000000E705000028
:1001000000000000000000000000000000000000EF
:1001100000000000000000000000000000000000DF
:1001200000000000000000000000000000000000CF
:1001300000000000000000000000000000000000BF
:1001400000000000000000000000000000000000AF
:10015000000000000000000000000000000000009F
:10016000000000000000000000000000000000008F
:10017000000000000000000000000000000000007F
:10018000000000000000000000000000000000006F
:10019000000000000000000000000000000000005F
:1001A000000000000000000000000000000000004F
:1001B000000000000000000000000000000000003F
:1001C000000000000000000000000000000000002F
:1001D000000000000000000000000000000000001F
:1001E000000000000000000000000000000000000F
:1001F00000000000000000000000000000000000FF
:1002000084B040F23010C1F20000006801300028D4
:100210000DD140F6E070CFF200000078029040F679
:10022000E870CFF200000078000901900BE040F286
:100230003010C1F200000068029040F23410C1F2A8
:100240000000006801900298082818D1019803283E
:10025000009014D80099DFE801F002060A0E012090
:100260008DF80F000EE001208DF80F000AE001204C
:100270008DF80F0006E001208DF80F0002E000204D
:0C0280008DF80F009DF80F0004B07047CF
:10028C0084B040F23010C1F2000000680130002848
:10029C000DD140F6E070CFF200000078029040F6ED
:1002AC00E870CFF200000078000901900BE040F2FA
:1002BC003010C1F200000068029040F23410C1F21C
:1002CC000000006801900298082818D101980328B2
:1002DC00009014D80099DFE801F002060A0E012004
:1002EC008DF80F000EE001208DF80F000AE00120C0
:1002FC008DF80F0006E001208DF80F0002E00020C1
:0C030C008DF80F009DF80F0004B0704742
:1003180084B040F23010C1F200000068029040F250
:100328003410C1F20000006801900298082818D122
:1003380001980328009014D80099DFE801F002061C
:100348000A0E01208DF80F000EE000208DF80F0036
:100358000AE000208DF80F0006E000208DF80F005D
:1003680002E000208DF80F009DF80F0004B07047E0
:1003780084B040F23010C1F200000068029040F2F0
:100388003410C1F20000006801900298082818D1C2
:1003980001980328009014D80099DFE801F00206BC
:1003A8000A0E01208DF80F000EE000208DF80F00D6
:1003B8000AE000208DF80F0006E000208DF80F00FD
:1003C80002E000208DF80F009DF80F0004B0704780
:1003D80084B040F23010C1F200000068029040F290
:1003E8003410C1F20000006801900298082818D162
:1003F80001980328009014D80099DFE801F002065C
:100408000A0E01208DF80F000EE000208DF80F0075
:100418000AE000208DF80F0006E000208DF80F009C
:1004280002E000208DF80F009DF80F0004B070471F
:1004380084B040F23010C1F200000068029040F22F
:100448003410C1F20000006801900298082818D101
:1004580001980328009014D80099DFE801F00206FB
:100468000A0E01208DF80F000EE000208DF80F0015
:100478000AE000208DF80F0006E000208DF80F003C
:1004880002E000208DF80F009DF80F0004B07047BF
:1004980084B040F23010C1F200000068013000283A
:1004A8000DD140F6E070CFF200000078029040F6DF
:1004B800E870CFF200000078000901900BE040F2EC
:1004C8003010C1F200000068029040F23410C1F20E
:1004D8000000006801900298082818D101980328A4
:1004E800009014D80099DFE801F002060A0E0120F6
:1004F8008DF80F000EE001208DF80F000AE00120B2
:100508008DF80F0006E001208DF80F0002E00020B2
:0C0518008DF80F009DF80F0004B0704734
:0805240000000050000300502C
:10052C0011488546114C20680434004201D08047A4
:10053C00F9E70F480F49091A082903DB002202606A
:10054C00043001600C480D49884205D00268043023
:10055C0003B4904703BCF7E700208646EC46002026
:10056C000021074A9047FEE700000420EC21000020
:10057C003009002030290020C7210000C7210000CD
:04058C00690F0000F3
:1005900000F02AB80A484FF0070188438546094809
:1005A00080470948094901600948016841F4700120
:1005B0000160BFF34F8FBFF36F8FFFF7B7BF00002E
:1005C00000000420DF08000008ED00E0000000004B
:0405D00088ED00E0D2
:1005D400FEE7FEE7FEE7FEE7FEE7FEE7FEE7FEE7EF
:0805E400FEE7FEE7FFF7D4BFBC
:1005EC0000B5A5B024902391229208A81C9040201D
:1005FC001D9000201E90249920911F902398007824
:10060C008DF887002398013023909DF887000028EF
:10061C0000D14CE19DF88700252840F03E81002058
:10062C00199001201B90239800788DF887009DF875
:10063C008700233801460D28059129D80599DFE854
:10064C0001F01F2727272727272717270727270FDB
:10065C00199840F00100199023980130239019E06B
:10066C00199840F00200199023980130239011E062
:10067C00199840F00400199023980130239009E058
:10068C00199840F00800199023980130239001E04C
:10069C0000201B901B980028C5D10020189023988F
:1006AC0000788DF887009DF88700302803DB9DF8D3
:1006BC0087003A2800DB0EE023980130239018982D
:1006CC0000EB80009DF8871001EB4000303818904B
:1006DC0001200028E3D100201A90239800788DF88F
:1006EC0087009DF887002E281ED123980130239077
:1006FC00239800788DF887009DF88700302803DB5D
:10070C009DF887003A2800DB0EE0239801302390F7
:10071C001A9800EB80009DF8871001EB40003038F0
:10072C001A9001200028E3D1239800788DF88700D7
:10073C009DF887006C2803D09DF88700682807D1A6
:10074C00239801302390239800788DF8870000E0DF
:10075C0002E001200028EBD19DF8870001462528F6
:10076C00049100F091800498582849D0049863288B
:10077C000FD0049864281BD00498702870D004986B
:10078C00732851D00498752826D00498782837D02F
:10079C007FE0229801680A1D026008681B901B9874
:1007AC008DF81F009DF81F101CA800F048FE70E08B
:1007BC00229801680A1D026008681B901B991A9BFD
:1007CC001898199AEC46CCF80420CCF800001CA818
:1007DC000A2200F06AFE5CE0229801680A1D0260A1
:1007EC0008681B901B991A9B1898199AEC46CCF820
:1007FC000420CCF800001CA80A2200F01EFF48E0E0
:10080C00229801680A1D026008681B901B991A9BAC
:10081C001898199AEC46CCF80420CCF800001CA8C7
:10082C00102200F00AFF34E0229801680A1D0260D1
:10083C0008680690069800788DF8870006980130B5
:10084C0006909DF88700002800D108E09DF88710DD
:10085C001CA800F0F4FD1F98B0F1FF3FEADC18E093
:10086C00229801680A1D026008681B901B99684653
:10087C0000224260082202601CA8102303921A4630
:10088C00039B00F0DAFE04E01CA8252100F0D7FD44
:10089C00FFE723980130239004E09DF887101CA8F3
:1008AC0000F0CDFD1F98B0F1FF3F3FF7A7AE1F98AA
:1008BC0001280BDB1E98002804D024981E9A08A946
:1008CC0000F0EDF91E981F9908441F901F9825B051
:0208DC0000BD5D
:1008DE0000B581B0FFF78DFC00280FD040F20C1050
:1008EE00C4F200000021016040F21010C4F20000BA
:1008FE00016040F23850C4F200000160FFF7BFFC07
:10090E00002800F0AA8040F20440C1F20000006806
:10091E004CF22051C4F20001086040F20840C1F2CE
:10092E00000000684CF22451C4F20001086040F24D
:10093E000C40C1F2000000684CF22851C4F20001D4
:10094E00086040F21040C1F2000000684CF22C51D9
:10095E00C4F20001086040F21440C1F200000068C9
:10096E004CF23051C4F20001086040F21840C1F25E
:10097E00000000684CF23451C4F20001086040F2ED
:10098E001C40C1F2000000684CF24051C4F200015C
:10099E00086040F22040C1F2000000684CF2445161
:1009AE00C4F20001086040F22440C1F20000006869
:1009BE004CF24851C4F20001086040F22840C1F2E6
:1009CE00000000684CF24C51C4F20001086040F285
:1009DE002C40C1F2000000684CF25051C4F20001EC
:1009EE00086040F23040C1F2000000684CF25451F1
:1009FE00C4F20001086040F23440C1F20000006809
:100A0E004CF26051C4F20001086040F23840C1F26D
:100A1E00000000684CF26451C4F20001086040F21C
:100A2E003C40C1F2000000684CF26851C4F2000173
:100A3E00086040F24040C1F2000000684CF26C5178
:100A4E00C4F20001086040F24440C1F200000068A8
:100A5E004CF27051C4F200010860FFF756FC0028FA
:100A6E0008D045F28C60C4F2000048F24811C0F282
:100A7E0003010160FFF779FC002805D04FF21850F2
:100A8E00C4F20000FB210160FFF79FFC00280CD090
:100A9E0040F6E460C4F20000016840F25822C1F250
:100AAE000002126862F303010160FFF7BEFC00282A
:100ABE0006D049F24060C4F202004FF400710160AA
:100ACE00FFF7E3FC00280ED040F20040C4F2000015
:100ADE000068C007002806D040F20040C4F20000B3
:100AEE006FF0010101604EF68850CEF200000168F1
:100AFE0041F470010160BFF34F8FBFF36F8F00F0B1
:060B0E0003FC01B000BD74
:100B140000B583B040F20400C2F2000002900298D3
:100B24000221016102984161029842F2B511C0F2BA
:100B340000018161029840F21E12C2F20002C261F9
:100B440002984FF4006202620298002282620298C4
:100B540042620298C26202988164029840F61E11B1
:100B6400C2F20001C16402981021016502988265F5
:100B7400029842650298C2650298073042F2C71192
:100B8400C0F2000101F0EFFA029942F2AE12C0F293
:100B9400000201900846114601F0E5FA029920226C
:060BA4008A7103B000BDE0
:100BAA0084B003900398006902900398C06801908A
:100BBA0002980199884208D8039880680199401AD6
:100BCA00029908440138009004E002980199C94347
:0A0BDA0008440090009804B0704732
:100BE40000B589B0089007910692002004900898F7
:100BF400C06802900898006903900398029988429B
:100C040005D903980299C9430844059007E0089858
:100C140080680299039A891AC94308440590059883
:100C240008998968029A891A884202D20598019023
:100C340004E0089880680299401A01900198059090
:100C440005980699884202D20598009001E006981A
:100C54000090009805900898406802990844079904
:100C6400059A00F02DFB0599049A11440491059905
:100C7400079A114407910599069A511A0691059904
:100C8400029A114402910299089A9268914201D100
:100C94000020029002980899C86006980028A9D1FB
:060CA400049809B000BD38
:100CAA0000B585B004900391029240F20400C2F2AA
:100CBA0000000078002801D1FFF727FFEFF3118029
:100CCA004FF0200181F31188009004980399029A49
:100CDA0000F026FB0190009880F31188019805B076
:020CEA0000BD4B
:100CEC0082B000B585B0079306920490039106A8D4
:100CFC0001900498039901AAFFF772FC02900298E4
:0A0D0C0005B0BDE8004002B07047DA
:100D160000B581B04FF080400121016040F2001023
:100D2600C4F200000068002800D1F7E748F2085036
:100D3600C4F200000321016048F21050C4F2000022
:100D46000421016048F24050C4F2000064220260AF
:100D560048F24450C4F20000C822026048F24850EB
:100D6600C4F200004DF29002C0F20302026048F2A3
:100D76000430C4F200004FF4803202604FF40032B7
:100D8600026048F20020C4F200000160082000F072
:060D960013FD01B000BDD9
:100D9C0000B581B048F24010C4F200000068012890
:100DAC000BD146F20000C4F200000121016048F2B0
:100DBC004010C4F200000021016048F24410C4F25B
:100DCC0000000068012850D146F20000C4F2000077
:100DDC000121016048F24410C4F2000000210160BE
:100DEC0040F21C10C2F20000008842F211718842DD
:100DFC0005DB40F21C10C2F200000021018040F221
:100E0C001C10C2F20000008840F22721884206DB49
:100E1C0040F21C10C2F2000040F22621018048F280
:100E2C004450C4F20000006848F24051C4F2000182
:100E3C000968081A40F21C11C2F200010A884FF42A
:100E4C00B47302FB13004DF29002C0F20302104483
:100E5C0048F24852C4F2000210600A8842F2DB11D8
:0E0E6C00C0F200010020FFF73BFF01B000BD07
:100E7A0000B581B04FF080400068012803D04FF0E0
:100E8A0080400121016040F20010C4F200000068B5
:100E9A00002800D1F7E749F20850C4F20000032104
:100EAA00016049F21050C4F200000421016049F2C5
:100EBA004050C4F200004CF25031016049F2002067
:100ECA00C4F2000001210160092000F073FC01B0A6
:020EDA0000BD59
:100EDC0000B587B042F2BE10C0F20000017A8DF866
:100EEC001410016840680490039141F2EF71C0F254
:100EFC0000010020029000F098FC069003A90298D3
:100F0C0000F041FE069040F21810C2F200000121E0
:100F1C000190009100F0BBFE069001980230009900
:0A0F2C0000F0B5FE069007B000BD0E
:100F36004FF21050C4F2010049F24011C4F2000110
:100F460001604FF21450C4F2010047F20401C4F2EA
:100F5600000101604FF20450C4F20100012101605A
:020F66007047D2
:100F680000B581B000200090FFF7D1FEFFF781FFA8
:100F7800FFF7B0FF00F06DFCFFF7D9FF48F2000063
:100F8800C4F200000121016049F20000C4F200002F
:0A0F9800016040BF20BF20BFFBE74F
:100FA20082B00146ADF80600BDF8060047F2000225
:100FB200C4F2000200238350BDF80600805800905E
:060FC200009802B0704728
:100FC80082B001900091019847F22C61C4F20001AF
:100FD8000860009847F23061C4F20001086002B06E
:020FE800704750
:100FEA0000B587B00590049140F2D800C2F2000023
:100FFA0090F82C00002804D008200390039806904B
:10100A004AE0049840F2D801C2F20001086005984B
:10101A000078029100F043F80598407800F04CF807
:10102A000598C07800F00100029981F82E0001208D
:10103A0081F82C000020087481F82D00486181F89D
:10104A002F006FF0004000F06DFD4FF48270FFF743
:10105A00A3FF4FF48070FFF79FFF4FF48A70FFF7EA
:10106A009BFF059881780720019000F065FD0198A3
:10107A0000F074FD022000F07DFD029890F82E1019
:10108A00C907002902D0012000F074FD00F021F800
:0E109A000020039003980690069807B000BD52
:1010A80081B001468DF803009DF8030047F2F05225
:0A10B800C4F20002106001B070479E
:1010C20081B001468DF803009DF8030047F2F45207
:0A10D200C4F20002106001B0704784
:0E10DC0047F20050C4F200000121016070478D
:1010EA0000B581B013468C4686468DF803008DF80C
:1010FA0002108DF801209DF801009DF803100901E6
:10110A0047F21452C4F2000250509DF802009DF8B2
:10111A000310090147F21052C4F20002505001B004
:02112A0000BD06
:10112C0000B583B00146ADF80A00BDF80A00009185
:10113C0000F039F800210160BDF80A0000F033F826
:0A114C0000680190019803B000BD97
:1011560000B585B00A4604908DF80F1004A80192D8
:1011660000F08FF802900298049900EB8100D0F805
:10117600001721F44031C0F800179DF80F000299BE
:10118600049A01EB8201D1F8002742EA0040C1F837
:06119600000705B000BDDA
:10119C0081B00090009840F27C01C2F2000151F83D
:0611AC00200001B07047B5
:1011B20081B00146ADF80200BDF8020046F200021D
:0A11C200C4F20002104401B07047AF
:1011CC0000B583B00146ADF80A00BDF80A000191E4
:1011DC00FFF7E9FF00680138B0FA80F0400903B06E
:0211EC0000BD44
:1011EE0081B0009046F20430C4F20000006800990D
:0611FE00084001B070473B
:1012040081B00090009846F21051C4F2000151F8E8
:0A1214002000C0F3052001B0704770
:10121E0081B00090009846F21051C4F2000151F8CE
:0A122E002000C0F3014001B070473A
:1012380084B003900291029801900398C00800902E
:10124800039800F0070003900398012101FA00F0C9
:0E1258000199009A8B5C1843885404B07047CB
:1012660000B583B0029002A800F00BF80190019837
:10127600029900EB8100D0F80007C0F3014003B0EB
:0212860000BDA9
:1012880082B00090009800681F2803D84FF0A04053
:10129800019009E00098016801F01F01016040F227
:0E12A8000030C5F200000190019802B07047BE
:0E12B60081B000900098D0F8100501B070478C
:1012C400844640EA010313F0030F18D18446202A10
:1012D4000BD32DE9F007B1E8F807A0E8F807A2F16D
:1012E4002002202AF7D2BDE8F007042A07D351F8D8
:1012F400043B40F8043BA2F10402042AF7D2002A7A
:1013040005D011F8013B00F8013B013AF9D16046E0
:02131400704720
:1013160040F20000C2F2000049F20001C0F2D031F2
:0413260001607047AB
:10132A0000B589B00890079106920798039008982B
:10133A0000EB400040F20401C2F2000101EBC000E0
:10134A0018300290029840690028019006D001984E
:10135A00012816D00198022828D02EE00298FFF71B
:10136A001FFC049004980699884202D20020059036
:10137A0006E00698059002980399069A00F022F86A
:10138A001DE00298FFF70CFC049004980699884225
:10139A0002D20498009001E0069800900098059007
:1013AA0002980399059A00F00DF808E0029803994B
:1013BA00069AFFF712FC059001E0002005900598B7
:0413CA0009B000BDA9
:1013CE0000B587B00690059104920698C068029009
:1013DE00069880680299401A0190019804998842F3
:1013EE000DD906984068029908440599049AFFF7AA
:1013FE0062FF0299049A1144069AD1601CE001988A
:10140E00039006984068029908440599039AFFF7DD
:10141E0052FF0499019A891A039106994968059A0F
:10142E00019B1A44039B0090084611461A46FFF78B
:0C143E0042FF0399069AD16007B000BD80
:10144A0000B583B00A4602908DF8071002988068AA
:10145A000090009801300299496888420DD89DF899
:10146A00070002990968009A885400980130029985
:10147A0088600298C1680131C16002984168806839
:10148A00884211D10298016882680069FFF708FC56
:10149A0002998968884204D002984FF0FF31C160EE
:0C14AA0002E002980021816003B000BD48
:1014B60010B58CB0DDF83CC0DDF838E00B900A9131
:1014C600099208930A98B0F1FF3F03DC0A9840425C
:1014D600059001E00A98059005980690012007906E
:1014E60006980999884208DB0698099990FBF1F05D
:1014F6000690079801300790F2E708980799884206
:1015060001D9089807900E9800280AD00A98002852
:1015160004D49DF83C004007002802D50E980138F7
:101526000E909DF83C008007002802D508980028F8
:1015360025D09DF83C00C007002820D10E98002831
:101546001DD00E9800210028049106D007980E9908
:101556000022884238BF012204920498C00700285E
:101566000DD00E9801380E900B982021FFF76AFFD8
:101576000B98C068B0F1FF3F00DC00E0E1E70B9894
:10158600C06800285AD40A98B0F1FF3F07DC0A98D1
:1015960040420A900B982D21FFF754FF09E09DF871
:1015A6003C004007002804D50B982B21FFF74AFF83
:1015B600FFE70B98C068002840D49DF83C008007E0
:1015C600002828D59DF83C00C007002823D108989C
:1015D600002820D10E9800281DD00E980021002842
:1015E600039106D007980E990022884238BF01223F
:1015F60003920398C00700280DD00E9801380E906C
:101606000B983021FFF71EFF0B98C068B0F1FF3F23
:1016160000DC00E0E1E70B98C06800280ED40B98C8
:101626000A99099A089BDDF838C0DDF83CE06C465B
:10163600C4F804E0C4F800C000F002F80CB010BD15
:1016460000B58BB0DDF834C0DDF830E00A900991C2
:101656000892079309980490012005900390049836
:101666000899884208D304980899B0FBF1F00490D1
:10167600039801300390F2E707980399884201D94D
:10168600079803909DF83400C007002830D10C98C5
:1016960000282DD09DF834008007002806D507982D
:1016A600002803D130208DF80B0002E020208DF8B1
:1016B6000B000C9800210028019106D003980C9984
:1016C6000022884238BF012201920198C0070028F3
:1016D6000ED00C9801380C900A989DF80B10FFF765
:1016E600B1FE0A98C068B0F1FF3F00DC00E0E0E719
:1016F6000A98C06800285DD40798022803D3079883
:101706000138079009E009980599B0FBF1F00690B9
:1017160006980899884200D204E00898059948433B
:101726000590E9E709980599B0FBF1F0069006984F
:101736000599099A00FB112009900A98069942F228
:10174600CB12C0F20002515CFFF77CFE0A98C0681B
:10175600B0F1FF3F00DC07E008980599B1FBF0F017
:10176600059005980028DDD19DF83400C0070028B3
:1017760020D00C9800281DD00C980021002800913C
:1017860006D003980C990022884238BF01220092A5
:101796000098C00700280DD00C9801380C900A98C4
:1017A6002021FFF74FFE0A98C068B0F1FF3F00DC2A
:0817B60000E0E1E70BB000BD0B
:1017BE0081B001468DF803009DF9030000280DD479
:1017CE009DF9030000F01F01012202FA01F1400908
:1017DE004EF20012CEF2000242F8201001B0704715
:1017EE0000B583B002900298007800281AD10298B2
:1017FE004068012100F04AFA019002984068008882
:10180E0040F21C11C2F20001088040F21410C2F224
:10181E00000001680131016047F20410C4F20000BB
:08182E000021016003B000BDC0
:1018360000B583B0029001910298002804D142F2CB
:10184600E710C0F20000029002980199FFF7CAFB68
:0418560003B000BD1E
:10185A0046F21050C4F2000041F60321C0F203011F
:04186A000160704762
:10186E0000B593B04FF4827000F03CF900284CD0D4
:10187E004FF48270FFF78EFB40F2D800C2F20000E8
:10188E0090F82E00C007002808D040F2D800C2F20F
:10189E00000090F82F00C007002836D000208DF8E9
:1018AE00380040F2D800C2F2000041680F91018961
:1018BE00ADF84010C068002806D140F2D800C2F240
:1018CE0000000021017413E040F2D800C2F20000C3
:1018DE00018B4183C1684160018B01810021C16090
:1018EE0090F82E00C007002802D1002000F00AF95F
:1018FE0040F2D800C2F2000001680EAA0490104611
:10190E0088470020049981F82F0040F2D800C2F2D7
:10191E00000090F82E00C007002864D04FF48070AD
:10192E0000F0E0F800285ED04FF48070FFF732FB35
:10193E0040F2D800C2F20000418B90F82D00814297
:10194E0016DD40F2D800C2F2000090F82D10428B46
:10195E00511A418341680289438BD21A01EB42012D
:10196E0090F82D00039008460399FFF726FB33E00D
:10197E0040F2D800C2F20000418B90F82D00814257
:10198E0018D140F2D800C2F20000C068002811D071
:10199E0040F2D800C2F20000012180F82F10002181
:1019AE004183C16890F82D00029008460299FFF716
:1019BE0004FB11E040F2D800C2F20000418B90F817
:1019CE002D00814208D140F2D800C2F20000012160
:1019DE0080F82F10002141834FF48270FFF7DAFA5E
:1019EE00042000F08FF84FF4887000F07BF8002888
:1019FE0012D04FF48870FFF7CDFA40F2D800C2F241
:101A0E0000000021017402218DF82C1000680BA932
:101A1E0001900846019988474FF48A7000F062F8E9
:101A2E0000280AD04FF48A70FFF7B4FA40F2D800BB
:101A3E00C2F200000021017452E040F2D800C2F25E
:101A4E00000040690A900A98002849D00A9811901F
:101A5E001198002803D120208DF84B0004E0119836
:101A6E00B0FA80F08DF84B009DF84B000990099864
:101A7E004FF0004121FA00F00A9921EA00000A9085
:101A8E0009984FF48C7101EB8000ADF82200BDF87F
:101A9E00220000F027F8002821D0BDF82200FFF721
:101AAE0079FA01208DF81400BDF82210A1F58C7181
:101ABE00C9088DF81810BDF82210A1F58C7101F02F
:101ACE00040180EA91008DF8190040F2D800C2F2AC
:101ADE000000006805A90090084600998847B2E703
:041AEE0013B000BD74
:101AF20081B00146ADF80200BDF8020047F20002D3
:101B0200C4F200028058002818BF012001B07047BB
:101B120081B001468DF803009DF8030047F20002F0
:0C1B2200C4F200020123835001B07047A0
:101B2E0081B00090009847F20831C4F200010860BD
:041B3E0001B070473B
:101B420000B583B00A4603468DF80B008DF80A10E3
:101B52009DF90B009DF80A100192009300F026F9FE
:041B620003B000BD0F
:101B660000B583B001468DF80B009DF90B0001917D
:081B760000F03AF903B000BDD4
:101B7E0081B00090009847F20431C4F20001086071
:041B8E0001B07047EB
:101B920000B585B002468DF80F00029140F2D800E0
:101BA200C2F20000007C002804D0112001900198AC
:101BB20004902EE09DF80F0040F2D801C2F200011D
:101BC20001EB4000007F002808D140F2D800C2F2A9
:101BD200000090F82D10013180F82D100298C07984
:101BE2009DF80F1040F2D802C2F200021C3202F835
:101BF20011000298007A9DF80F1002EB4101487023
:101C02009DF80F00029900F007F80020019001985A
:081C12000490049805B000BD28
:101C1A0000B585B002468DF8130003910398017848
:101C2A00437890F802C090F803E001F0030103F052
:101C3A00030341EA03110CF0070341EA03210EF002
:101C4A00010341EA0331037903F0070341EA03413F
:101C5A00437903F0010341EA0351807900F001005E
:101C6A0041EA00609DF81310090147F21853C4F2C3
:101C7A00000358509DF813000399CB79097A029111
:101C8A001946029B01921A46FFF72AFA05B000BDCF
:101C9A0000B585B00A460390ADF80A1012200092EA
:101CAA00FFF740FF40F2D800C2F20000007C022891
:101CBA0007D11220FFF75EFF1120019001980490CE
:101CCA006DE040F2D800C2F20000007C012834D155
:101CDA0040F2D800C2F20000C068002807D00220F3
:101CEA00FFF748FF112001900198049057E00398EC
:101CFA0040F2D801C2F20001C860BDF80A000883A8
:101D0A0091F82E00C00700280FD14FF48070FFF71A
:101D1A00EBFE002800D1F8E74FF48070FFF73CF99A
:101D2A000398BDF80A10FFF74AF90220FFF722FFCD
:101D3A00002001900198049031E00220FFF71AFF79
:101D4A0040F2D800C2F200000121017403994160F7
:101D5A00BDF80A1001810021C16090F82E00C00769
:101D6A0000280CD0BDF80A0040F2D801C2F20001E6
:101D7A004883039891F82D10FFF721F90BE0039897
:101D8A00BDF80A10FFF71BF94FF48070FFF704F94A
:101D9A000020FFF7B9FE00200190019804900498F2
:041DAA0005B000BDC3
:101DAE0082B002468DF8070000919DF907000028C9
:101DBE0009D4009840019DF907104EF20042CEF270
:101DCE00000288540AE0009840019DF8071001F0C7
:101DDE000F014EF61452CEF20002885402B0704734
:101DEE0081B001468DF803009DF9030000280DD443
:101DFE009DF9030000F01F01012202FA01F14009D2
:101E0E004EF20012CEF2000242F8201001B07047DE
:101E1E0000B581B040F21010C2F20000006840F22E
:101E2E000811C2F20001096800900846009988471F
:041E3E0001B000BD32
:101E420081B00090009840F27C01C2F20001084487
:081E520090F9240001B0704773
:101E5A0000B59DB000201C901B901A904FF4807121
:101E6A00ADF86210012117911990199807281ED808
:101E7A00BDF86200FFF7A5F900280CD01798FFF704
:101E8A00B1F9002807D0BDF86200FFF74AF91798A0
:101E9A001C9908431C90179840001790BDF86200DF
:101EAA000430ADF86200199801301990DDE74FF45B
:101EBA00BE70FFF786F900280CD04FF4BE70FFF70A
:101ECA0030F91C9840F000401C90002002211AAA08
:101EDA0000F00AF99DF8700000282AD00120179016
:101EEA00002019901998072823D817981C99084296
:101EFA0018D01998FFF781F916901998FFF78AF9FF
:101F0A008DF857001998FFF744F91490149800288F
:101F1A0008D0149816999DF8572003900846114640
:101F2A00039A904717984000179019980130199012
:101F3A00D8E79DF873000006002840F1D3800020FE
:101F4A008DF84B001190109013901398012809D81E
:101F5A0013980EA94FF0FF3241F820201398013050
:101F6A001390F2E700208DF84B0019901998002879
:101F7A0070D1199840F27C01C2F200015431085C18
:101F8A008DF837009DF8370000F03F000C90199843
:101F9A0008560130002859D00C980EA900F0CAF84A
:101FAA00002853D09DF8370080098DF82F000C982F
:101FBA00FFF742FFFFF7EDF80A900A98002803D1CD
:101FCA009DF82F00032841D19DF82F00032803D143
:101FDA000C9810A9FFF72BF90C98FFF73FF98DF829
:101FEA0027000C981AA900F0A5F80890089800286C
:101FFA0003D09DF82700022806D00898002825D18A
:10200A009DF82700032821D19DF82F00032811D11C
:10201A009DF827000221022808BF03218DF81F100E
:10202A000C989DF81F10FFF791F89DF84B000130AE
:10203A008DF84B000A98002808D00A980C999DF848
:10204A002F20029008461146029A904719980130AB
:10205A0019908BE79DF84B0000283ED001208DF89F
:10206A0013000020022105AA019000F03DF8019812
:10207A0013901398012810D8139805A951F8201025
:10208A001AAA52F82000814203D000208DF81300CA
:10209A0003E0139801301390EBE79DF81300C00793
:1020AA00002803D000208DF84B0016E00020139082
:1020BA001398012811D8139805A951F820101AAAC3
:1020CA0042F82010139810A951F820100EAA42F8CD
:1020DA002010139801301390EAE79DF84B0000286E
:0820EA007FF440AF1DB000BD02
:1020F20000B587B006900591049240F22450C0F2D8
:1021020000000168406803900291069801900198CE
:102112000699059A114488420ED2019802A951F8F3
:102122002000FFF7C7F8049908600498043004906F
:0C213200019801300190EAE707B000BD01
:10213E0084B003900291029801900398C008009019
:10214E00039800F0070003900398012101FA00F0B4
:0C215E000199009A895C084004B07047A9
:10216A00024610F0030F16D111F0030F13D12DE917
:10217A00F0004FF001374FF0803351F8044BA4EBD5
:10218A00070525EA04051D4002D142F8044BF4E78D
:10219A00A1F10401F0BC11F8013B02F8013B002B4C
:0421AA00F9D17047B0
:0721AE00534547474552006D
:0921B5005465726D696E616C00E5
:0921BE0000000000020000010015
:0421C700525454001A
:1021CB003031323334353637383941424344454662
:0C21DB0053616D706C653A2025640A00A9
:0421E70001000600ED
:1021EC0011220000040000202A0900002722000010
:1021FC00000000200C220000040000000000000081
:04220C000090D0036B
:10221000206861680834094204D00022027001304D
:062220000139FBD17047FB
:1022260020686168A2680C34124205D00B780370EE
:0A22360001300131013AF9D170477F
:040000030000059163
:00000001FF
